# Supplementary material for: Influence of Starch Cross-Linking on the Performance of Cellulose Aerogels for Oil Spills Sorption
Source: Gels. 2025 May 24;11(6):386. doi: 10.3390/gels11060386 (PMC12191776; doi:10.3390/gels11060386)
Supplement: Supplementary file 1 [file gels-11-00386-s001.zip]

Archive with 1 entries (1 files):
- gels-3641564-supplementary.pdf
